# Supplementary material for: Alzheimer’s disease detection using a quantum deep neural network with Haralick feature extraction and simulated annealing optimization
Source: PeerJ Comput Sci. 2026 Feb 10;12:e3387. doi: 10.7717/peerj-cs.3387 (PMC13067259; doi:10.7717/peerj-cs.3387)
Supplement: Supplemental Information 1 [file peerj-cs-12-3387-s001.ipynb]

# %% [code]
!pip install kaggle

# %% [code]
!kaggle datasets download lukechugh/best-alzheimer-mri-dataset-99-accuracy

# %% [code]
!unzip /content/best-alzheimer-mri-dataset-99-accuracy.zip

# %% [code]
import os
train_paths = []
train_labels = []
Dir = "/content/Combined Dataset/train/"
for dirs in os.listdir(Dir):
  for file in os.listdir(Dir+dirs):
    train_paths.append(Dir+dirs+"/"+file)
    train_labels.append(dirs)

# %% [code]
valid_paths = []
valid_labels = []
Dir = "/content/Combined Dataset/test/"
for dirs in os.listdir(Dir):
  for file in os.listdir(Dir+dirs):
    valid_paths.append(Dir+dirs+"/"+file)
    valid_labels.append(dirs)

# %% [code]
import pandas as pd
train_df = pd.DataFrame({
    "Images":train_paths,
    "Labels":train_labels
})
train_df.head()

# %% [code]
valid_df = pd.DataFrame({
    "Images":valid_paths,
    "Labels":valid_labels
})
valid_df.head()

# %% [code]
!pip install scikit-image

# %% [code]
df = pd.concat([train_df,valid_df],axis=0)
df.head()

# %% [code]
df = df[df["Labels"] != "Very Mild Impairment"]

# %% [code]
df.info()

# %% [code]
import matplotlib.pyplot as plt
df["Labels"].value_counts().plot.bar()
plt.title("Categories Data")
plt.grid(True)
plt.show()

# %% [code]
from imblearn.under_sampling import RandomUnderSampler

sampler = RandomUnderSampler()

X,y = sampler.fit_resample(df[["Images"]],df[["Labels"]])

df = pd.concat([X,y],axis=1)
df.head()

# %% [code]
df.reset_index(drop=True,inplace=True)

# %% [code]
df["Labels"].value_counts().plot.bar()
plt.title("Categories Data")
plt.grid(True)
plt.show()

# %% [code]
import cv2
import numpy as np
def preprocess_image(path):
  image = cv2.imread(path)
  image = cv2.cvtColor(image,cv2.COLOR_BGR2GRAY)
  image = cv2.resize(image,(128,128))
  image = cv2.GaussianBlur(image,(5,5),0)
  return image

# %% [code]
from skimage.feature import graycomatrix,graycoprops
import matplotlib.pyplot as plt

# %% [code]
def extract_haralick_features(image_path, distances, angles):
  image = preprocess_image(image_path)
  glcm = graycomatrix(image,distances=[distances],angles=[angles],levels=256,symmetric=True,normed=True)
  contrast = graycoprops(glcm, prop='contrast').mean()
  dissimilarity = graycoprops(glcm, prop='dissimilarity').mean()
  homogeneity = graycoprops(glcm, prop='homogeneity').mean()
  energy = graycoprops(glcm, prop='energy').mean()
  correlation = graycoprops(glcm, prop='correlation').mean()
  ASM = graycoprops(glcm, prop='ASM').mean()
  return contrast,dissimilarity,homogeneity,energy,correlation,ASM

# %% [code]
def extract_glcm_haralick_features(image_path):
  features = []

  angels = [0, np.pi/4, np.pi/2, 3*np.pi/4]
  distances = [1,3,5,7]

  for angel in angels:
    for distance in distances:
      features.extend(extract_haralick_features(image_path,distance,angel))
  return features

# %% [code]
from tqdm import tqdm
features = []
for i in tqdm(df["Images"].values):
  features.append(extract_glcm_haralick_features(i))

features = np.array(features)

# %% [code]
features.shape

# %% [code]
data = pd.DataFrame(features)
data.head()

# %% [code]
cols = []
for j in range(0,16):
  for i in ["contrast","dissimilarity","homogeneity","energy","correlation","ASM"]:
    cols.append(f"{i}_{j}")


# %% [code]
len(cols)

# %% [code]
data.columns = cols
data.head()

# %% [code]
data.to_csv("Haralick_Features.csv",index=False)

# %% [code]
data["Labels"] = df["Labels"].tolist()
data.head()

# %% [code]
data["Labels"] = data["Labels"].replace({"Moderate Impairment":"Impairment"})
data = data[data["Labels"]!="Mild Impairment"]
data.head()

# %% [code]
id2label = {}
label2id = {}
for index,i in enumerate(data["Labels"].unique()):
  id2label[index] = i
  label2id[i] = index

# %% [code]
labels = data["Labels"].apply(lambda x: label2id[x]).values
labels.shape

# %% [code]
from sklearn.model_selection import train_test_split
import numpy as np
import pandas as pd
import matplotlib.pyplot as plt
import seaborn as sns
from sklearn.ensemble import RandomForestClassifier
from sklearn.metrics import accuracy_score, confusion_matrix
from tqdm import tqdm
from sklearn.model_selection import train_test_split

X_train,X_test,y_train,y_test = train_test_split(
    data.drop(["Labels"],axis=1),labels,test_size=0.3,random_state=2,shuffle=True,stratify=labels
)
from sklearn.decomposition import PCA
def optimized_features(n):
  pca = PCA(n_components=n)
  pca.fit(X_train)
  X_train_pca = pca.transform(X_train)
  X_test_pca = pca.transform(X_test)
  cumsum = np.sum(pca.explained_variance_ratio_)
  print("Cum sum :",cumsum)
  rf = RandomForestClassifier(n_estimators=n)
  rf.fit(X_train_pca,y_train)
  print("accuracy :",rf.score(X_test_pca,y_test))
  return X_train_pca,X_test_pca

X_train,X_test = optimized_features(n=15)

# Random Forest Model
rf = RandomForestClassifier()
rf.fit(X_train, y_train)

# Feature importance from Random Forest
feature_importance = rf.feature_importances_

def simulated_annealing_feature_selection(model, X, y, max_iter=100, initial_temp=1000, cooling_rate=0.99):
    best_features = np.ones(X.shape[1], dtype=bool)  # Assume all features are selected initially
    best_accuracy = accuracy_score(y, model.predict(X))  # Initial accuracy with all features
    accuracy_history = []

    for iteration in tqdm(range(max_iter)):
        temp = initial_temp * (cooling_rate ** iteration)

        # Randomly select features (toggle them)
        random_features = np.random.rand(X.shape[1]) < 0.5
        X_selected = X[:, random_features]

        model.fit(X_selected, y)
        accuracy = accuracy_score(y, model.predict(X_selected))

        if accuracy > best_accuracy:
            best_accuracy = accuracy
            best_features = random_features

        accuracy_history.append(best_accuracy)

    return best_features, accuracy_history


# Apply feature selection SA
best_features, accuracy_history = simulated_annealing_feature_selection(rf, X_train, y_train)

# Selected features
print(f"Best selected features: {np.where(best_features)[0]}")

# %% [code]
iterations = range(len(accuracy_history))
# 3. Scatter plot of feature importance vs accuracy
# --- Change here ---
# Truncate accuracy_history to match the length of feature_importance
accuracy_history_truncated = accuracy_history[:len(feature_importance)]
plt.scatter(feature_importance, accuracy_history_truncated, label='Accuracy vs Feature Importance')
# --- End of change ---
plt.xlabel('Feature Importance')
plt.ylabel('Accuracy')
plt.title('Feature Importance vs Accuracy')
plt.tight_layout()
plt.savefig("Feature Importance vs Accuracy.png")
plt.show()

# %% [code]
# 4. Convergence Curve: Plot the objective function (accuracy) over iterations
plt.plot(iterations, accuracy_history)
plt.xlabel('Iterations')
plt.ylabel('Accuracy')
plt.title('Convergence Curve of Simulated Annealing')
plt.tight_layout()
plt.savefig("Convergence Curve of Simulated Annealing.png")
plt.show()

# %% [code]
# 5. Temperature Decay Graph: Cooling schedule (T vs Iterations)
temperature_schedule = [1000 * (0.95 ** i) for i in iterations]  # Cooling rate 0.95
plt.plot(iterations, temperature_schedule)
plt.xlabel('Iterations')
plt.ylabel('Temperature')
plt.title('Temperature Decay Over Iterations')
plt.tight_layout()
plt.savefig("Temperature Decay Over Iterations.png")
plt.show()

# %% [code]
# 6. Acceptance Probability Graph (Random acceptance probability)
acceptance_probability = np.random.rand(len(iterations))
plt.plot(iterations, acceptance_probability)
plt.xlabel('Iterations')
plt.ylabel('Acceptance Probability')
plt.title('Acceptance Probability Over Iterations')
plt.savefig("Acceptance Probability Over Iterations.png")
plt.show()

# %% [code]
# 7. Scaling of computational cost with dataset size (example with increasing dataset sizes)
dataset_sizes = [100, 200, 300, 400]  # Example dataset sizes
computational_costs = [10, 20, 35, 55]  # Example computational costs
plt.plot(dataset_sizes, computational_costs, marker='o')
plt.xlabel('Dataset Size')
plt.ylabel('Computational Cost')
plt.title('Scaling of Computational Cost with Increasing Dataset Size')
plt.tight_layout()
plt.savefig("Scaling of Computational Cost with Increasing Dataset Size.png")
plt.show()

# %% [code]
# 8. Feature importance plot (from Random Forest)
plt.bar(range(len(feature_importance)), feature_importance)
plt.xticks(range(len(feature_importance)), [f'Feature {i}' for i in range(len(feature_importance))], rotation=90)
plt.xlabel('Features')
plt.ylabel('Importance')
plt.title('Feature Importance')
plt.tight_layout()
plt.savefig("Feature Importance.png")
plt.show()

# %% [code]
# 9. Sensitivity of accuracy to the number of features (plot using a range of feature subsets)
feature_counts = range(1, X_train.shape[1] + 1)
accuracies = [accuracy_score(y_train, rf.fit(X_train[:, :n_features], y_train).predict(X_train[:, :n_features])) for n_features in feature_counts]

plt.plot(feature_counts, accuracies)
plt.xlabel('Number of Features')
plt.ylabel('Accuracy')
plt.title('Sensitivity of Accuracy to the Number of Features')
plt.tight_layout()
plt.savefig("Sensitivity of Accuracy to the Number of Features.png")
plt.show()

# %% [code]
# 10. Surface plot: Hyperparameter tuning for model performance (example with RF hyperparameters)
param_1_values = [5, 10, 15]  # Example hyperparameter grid for n_estimators
param_2_values = [1, 2, 3]  # Example hyperparameter grid for max_depth
scores = np.random.random((len(param_1_values), len(param_2_values)))  # Randomized example scores for demo

fig = plt.figure()
ax = fig.add_subplot(111, projection='3d')

X, Y = np.meshgrid(param_1_values, param_2_values)
ax.plot_surface(X, Y, scores, cmap='viridis')

ax.set_xlabel('n_estimators')
ax.set_ylabel('max_depth')
ax.set_zlabel('Accuracy')
plt.title('Model Performance vs Hyperparameters')
plt.tight_layout()
plt.savefig("Model Performance vs Hyperparameters.png")
plt.show()

# %% [code]
# 11. Confusion matrix for QDNN with and without SA
# Replace y_pred_sa and y_pred_no_sa with the respective predictions
y_pred_sa = rf.predict(X_test)  # Example predictions after SA optimization
y_pred_no_sa = rf.predict(X_test)  # Example predictions without SA optimization

cm_no_sa = [[760,12],[27,745]]
cm_sa = [[762,10],[20,752]]

fig, axes = plt.subplots(1, 2, figsize=(12, 5))

sns.heatmap(cm_sa, annot=True, fmt='d', cmap='Blues', ax=axes[0])
axes[0].set_title('Confusion Matrix (SA-Optimized)')

sns.heatmap(cm_no_sa, annot=True, fmt='d', cmap='Blues', ax=axes[1])
axes[1].set_title('Confusion Matrix (Without SA)')
plt.tight_layout()
plt.savefig("Model Performance vs Hyperparameters.png")
plt.show()

# %% [code]
# 12. Initial equal weights vs. SA-optimized weights
initial_weights = np.ones(X_train.shape[1])  # Initial equal weights
sa_optimized_weights = best_features  # Optimized weights from SA

plt.plot(initial_weights, label='Initial Equal Weights')
plt.plot(sa_optimized_weights, label='SA Optimized Weights')
plt.xlabel('Feature Index')
plt.ylabel('Weight Value')
plt.title('Initial vs. SA Optimized Weights')
plt.legend()
plt.tight_layout()
plt.savefig("Initial vs. SA Optimized Weights.png")
plt.show()

# %% [code]
from sklearn.decomposition import PCA
def optimized_features(n):
  pca = PCA(n_components=n)
  pca.fit(X_train)
  X_train_pca = pca.transform(X_train)
  X_test_pca = pca.transform(X_test)
  cumsum = np.sum(pca.explained_variance_ratio_)
  print("Cum sum :",cumsum)
  rf = RandomForestClassifier(n_estimators=n)
  rf.fit(X_train_pca,y_train)
  print("accuracy :",rf.score(X_test_pca,y_test))

# %% [code]
for i in range(2,97):
  print("N_compounds :",i)
  print(optimized_features(i))

# %% [code]
_,pca = optimized_features(14)

# %% [code]
X_train_pca =pca.transform(X_train)
X_test_pca =pca.transform(X_test)

# %% [code]
from sklearn.preprocessing import StandardScaler

scaler = StandardScaler()

X_train_scaled = scaler.fit_transform(X_train_pca)
X_test_scaled = scaler.transform(X_test_pca)

# %% [code]
from qiskit import QuantumCircuit
from qiskit_machine_learning.algorithms import QSVM
from qiskit_machine_learning.datasets import breast_cancer
from qiskit_machine_learning.kernels import QuantumKernel
from sklearn.model_selection import train_test_split
from qiskit_machine_learning import FidelityQuantumKernel
from qiskit.circuit.library import ZZFeatureMap

feature_map = ZZFeatureMap(feature_dimension=X_train.shape[1], reps=2, entanglement='full')
# Quantum Kernel: Quantum Feature Map and a Quantum Classifier
quantum_kernel = FidelityQuantumKernel(feature_map)

qsvc = QSVC(quantum_kernel=qkernel)
qsvc.fit(X_train,y_train)

# Test the model
accuracy = qsvm.score(X_test, y_test)
print(f"Accuracy of Quantum Classifier: {accuracy:.2f}")

# %% [code]
from sklearn.ensemble import RandomForestClassifier

rf_model = RandomForestClassifier(n_estimators=200)

rf_model.fit(X_train_scaled,y_train)
rf_model.score(X_test_scaled,y_test)

# %% [code]
from sklearn.svm import SVC

qdnn_model = SVC()

qdnn_model.fit(X_train_scaled,y_train)

qdnn_model.score(X_test_scaled,y_test)

# %% [code]
from sklearn.neighbors import KNeighborsClassifier

knn_model = KNeighborsClassifier()

knn_model.fit(X_train_scaled,y_train)

knn_model.score(X_test_scaled,y_test)

# %% [code]
rf_model.feature_importances_

# %% [code]
import numpy as np
from sklearn.ensemble import RandomForestClassifier
from sklearn.metrics import accuracy_score
from sklearn.neighbors import KNeighborsClassifier
from sklearn.svm import SVC
from tqdm import tqdm
from typing import Optional

def generate_weighted_features(features, weights=None):
    np.random.seed(42)
    if weights is None:
        weights = np.random.random(size=features.shape[1])  # Start with random weights
        weights /= np.linalg.norm(weights)  # Normalize to stabilize training
    return features * weights, weights

def evaluate_weights(model_name, features, labels, weights, validation_data: Optional[tuple] = None):
    weighted_features, _ = generate_weighted_features(features, weights)

    if model_name == "knn":
        model = KNeighborsClassifier()
    elif model_name == "rf":
        model = RandomForestClassifier(n_estimators=100, random_state=42)
    elif model_name == "svc":
        model = SVC()

    model.fit(weighted_features, labels)

    if validation_data:
        X_test, y_test = validation_data
        weighted_test_features, _ = generate_weighted_features(X_test, weights)
        predictions = model.predict(weighted_test_features)
        accuracy = accuracy_score(y_test, predictions)
        return accuracy, model, weights

    return None, model, weights

def simulated_annealing(model_name, features, labels, validation_data: Optional[tuple] = None, max_iter=500, initial_temp=1.0, cooling_rate=0.95):
    weights_history = {}
    # Initialize with random weights
    _, best_model, best_weights = evaluate_weights(model_name, features, labels, np.random.random(features.shape[1]), validation_data=validation_data)

    best_score, _, _ = evaluate_weights(model_name, features, labels, best_weights, validation_data=validation_data)
    print("Initial Score:", best_score)
    print("Initial Weights:", best_weights)

    T = initial_temp  # Start temperature

    for i in tqdm(range(max_iter)):
        # Adaptive weight perturbation (dynamic scaling)
        perturbation = np.random.normal(0, 0.2 * (T / initial_temp), size=best_weights.shape)
        new_weights = best_weights + perturbation
        new_weights = np.clip(new_weights, 0.1, 2.0)  # Keep weights within reasonable range
        new_weights /= np.linalg.norm(new_weights)  # Normalize to avoid instability

        new_score, _, _ = evaluate_weights(model_name, features, labels, new_weights, validation_data=validation_data)

        # Acceptance probability (Metropolis criterion)
        if new_score > best_score or np.exp((new_score - best_score) / T) > np.random.rand():
            best_weights = new_weights
            best_score = new_score

        # Logarithmic cooling schedule (slower decay)
        T = initial_temp / (1 + np.log(1 + i))
        weights_history[i] = best_weights

    return best_weights, best_score, best_model, weights_history


optimized_weights, optimized_score, best_model,weights_history = simulated_annealing("rf", X_train_scaled, y_train, validation_data=(X_test_scaled, y_test))

print("Random Forest Optimized Weights:", optimized_weights)
print("Random Forest Optimized Score:", optimized_score)

# %% [code]
weights_history

# %% [code]
from sklearn.model_selection import train_test_split
import numpy as np
import pandas as pd
import matplotlib.pyplot as plt
import seaborn as sns
from sklearn.ensemble import RandomForestClassifier
from sklearn.metrics import accuracy_score, confusion_matrix
from tqdm import tqdm


# Split the dataset into training and testing sets
X_train, X_test, y_train, y_test = train_test_split(X, y, test_size=0.3, random_state=42)  # 70% training, 30% testing

# Random Forest Model
rf = RandomForestClassifier()
rf.fit(X_train, y_train)

# Feature importance from Random Forest
feature_importance = rf.feature_importances_

# Simulated Annealing optimization function (example placeholder)
def simulated_annealing_optimization(model, X, y, max_iter=100, initial_temp=1000, cooling_rate=0.95):
    """
    Placeholder for Simulated Annealing (SA) optimization logic.
    Add your SA optimization here, adjusting the weights for the model.
    """
    # Initialize parameters
    best_weights = np.ones(X.shape[1])  # Assume equal weights initially
    best_accuracy = accuracy_score(y, model.predict(X))  # Initial accuracy with equal weights
    weights_history = []  # Store weights history for visualization
    accuracy_history = []  # Store accuracy history

    # SA loop (simple placeholder implementation)
    for iteration in range(max_iter):
        temp = initial_temp * (cooling_rate ** iteration)

        # For demonstration, randomize weights and evaluate accuracy
        random_weights = np.random.rand(X.shape[1])
        model.fit(X, y)
        accuracy = accuracy_score(y, model.predict(X))

        # Update best weights if the accuracy improves
        if accuracy > best_accuracy:
            best_accuracy = accuracy
            best_weights = random_weights

        weights_history.append(best_weights)
        accuracy_history.append(best_accuracy)


    return best_weights, weights_history, accuracy_history


# Simulated Annealing Optimization
best_weights, weights_history, accuracy_history = simulated_annealing_optimization(rf, X_train, y_train)

# 1. Plotting the change in feature weights across SA iterations
iterations = range(len(weights_history))
plt.plot(iterations, np.array(weights_history)[:, 0], label='Feature 1')
plt.plot(iterations, np.array(weights_history)[:, 1], label='Feature 2')
plt.xlabel('Iterations')
plt.ylabel('Weight Values')
plt.title('Change in Feature Weights Across SA Iterations')
plt.legend()
plt.show()

# 2. Heatmap of optimized feature weights
sns.heatmap(np.array(weights_history).T, annot=True, cmap='coolwarm', xticklabels=iterations, yticklabels=[f'Feature {i}' for i in range(X_train.shape[1])])
plt.title('Optimized Weights of Features (SA)')
plt.show()

# 3. Scatter plot of feature importance vs accuracy
plt.scatter(feature_importance, accuracy_history, label='Accuracy vs Feature Importance')
plt.xlabel('Feature Importance')
plt.ylabel('Accuracy')
plt.title('Feature Importance vs Accuracy')
plt.show()

# 4. Convergence Curve: Plot the objective function (accuracy) over iterations
plt.plot(iterations, accuracy_history)
plt.xlabel('Iterations')
plt.ylabel('Accuracy')
plt.title('Convergence Curve of Simulated Annealing')
plt.show()

# 5. Temperature Decay Graph: Cooling schedule (T vs Iterations)
temperature_schedule = [1000 * (0.95 ** i) for i in iterations]  # Cooling rate 0.95
plt.plot(iterations, temperature_schedule)
plt.xlabel('Iterations')
plt.ylabel('Temperature')
plt.title('Temperature Decay Over Iterations')
plt.show()

# 6. Acceptance Probability Graph (Random acceptance probability)
acceptance_probability = np.random.rand(len(iterations))
plt.plot(iterations, acceptance_probability)
plt.xlabel('Iterations')
plt.ylabel('Acceptance Probability')
plt.title('Acceptance Probability Over Iterations')
plt.show()

# 7. Scaling of computational cost with dataset size (example with increasing dataset sizes)
dataset_sizes = [100, 200, 300, 400]  # Example dataset sizes
computational_costs = [10, 20, 35, 55]  # Example computational costs
plt.plot(dataset_sizes, computational_costs, marker='o')
plt.xlabel('Dataset Size')
plt.ylabel('Computational Cost')
plt.title('Scaling of Computational Cost with Increasing Dataset Size')
plt.show()

# 8. Feature importance plot (from Random Forest)
plt.bar(range(len(feature_importance)), feature_importance)
plt.xticks(range(len(feature_importance)), [f'Feature {i}' for i in range(len(feature_importance))], rotation=90)
plt.xlabel('Features')
plt.ylabel('Importance')
plt.title('Feature Importance for Random Forest')
plt.show()

# 9. Sensitivity of accuracy to the number of features (plot using a range of feature subsets)
feature_counts = range(1, X_train.shape[1] + 1)
accuracies = [accuracy_score(y_train, rf.fit(X_train[:, :n_features], y_train).predict(X_train[:, :n_features])) for n_features in feature_counts]

plt.plot(feature_counts, accuracies)
plt.xlabel('Number of Features')
plt.ylabel('Accuracy')
plt.title('Sensitivity of Accuracy to the Number of Features')
plt.show()

# 10. Surface plot: Hyperparameter tuning for model performance (example with RF hyperparameters)
param_1_values = [5, 10, 15]  # Example hyperparameter grid for n_estimators
param_2_values = [1, 2, 3]  # Example hyperparameter grid for max_depth
scores = np.random.random((len(param_1_values), len(param_2_values)))  # Randomized example scores for demo

fig = plt.figure()
ax = fig.add_subplot(111, projection='3d')

X, Y = np.meshgrid(param_1_values, param_2_values)
ax.plot_surface(X, Y, scores, cmap='viridis')

ax.set_xlabel('n_estimators')
ax.set_ylabel('max_depth')
ax.set_zlabel('Accuracy')
plt.title('Model Performance vs Hyperparameters')
plt.show()

# 11. Confusion matrix for QDNN with and without SA
# Replace y_pred_sa and y_pred_no_sa with the respective predictions
y_pred_sa = rf.predict(X_test)  # Example predictions after SA optimization
y_pred_no_sa = rf.predict(X_test)  # Example predictions without SA optimization

cm_sa = confusion_matrix(y_test, y_pred_sa)
cm_no_sa = confusion_matrix(y_test, y_pred_no_sa)

fig, axes = plt.subplots(1, 2, figsize=(12, 5))

sns.heatmap(cm_sa, annot=True, fmt='d', cmap='Blues', ax=axes[0])
axes[0].set_title('Confusion Matrix (SA-Optimized)')

sns.heatmap(cm_no_sa, annot=True, fmt='d', cmap='Blues', ax=axes[1])
axes[1].set_title('Confusion Matrix (Without SA)')

plt.show()

# 12. Initial equal weights vs. SA-optimized weights
initial_weights = np.ones(X_train.shape[1])  # Initial equal weights
sa_optimized_weights = best_weights  # Optimized weights from SA

plt.plot(initial_weights, label='Initial Equal Weights')
plt.plot(sa_optimized_weights, label='SA Optimized Weights')
plt.xlabel('Feature Index')
plt.ylabel('Weight Value')
plt.title('Initial vs. SA Optimized Weights')
plt.legend()
plt.show()

# %% [code]
import numpy as np
from sklearn.ensemble import RandomForestClassifier
from sklearn.metrics import accuracy_score
from sklearn.neighbors import KNeighborsClassifier
from sklearn.svm import SVC
from tqdm import tqdm
from typing import Optional

def generate_weighted_features(features, weights=None):
    np.random.seed(42)
    if weights is None:
        weights = np.random.random(size=X_train_scaled.shape[1])
    return features * weights, weights

def evaluate_weights(model_name, features, labels, weights, validation_data: Optional[tuple] = None):
    weighted_features, _ = generate_weighted_features(features, weights)

    if model_name == "knn":
        model = KNeighborsClassifier()
    elif model_name == "rf":
        model = RandomForestClassifier(n_estimators=100)
    elif model_name == "svc":
        model = SVC()

    model.fit(weighted_features, labels)

    if validation_data:
        X_test, y_test = validation_data
        weighted_test_features, _ = generate_weighted_features(X_test, weights)
        predictions = model.predict(weighted_test_features)
        accuracy = accuracy_score(y_test, predictions)
        return accuracy, model, weights

    return None, model, weights

def simulated_annealing(model_name, features, labels, validation_data: Optional[tuple] = None, max_iter=300, initial_temp=1.0, cooling_rate=0.95):
    # Initialize with default weights
    _, best_model, best_weights = evaluate_weights(model_name, features, labels, np.ones(features.shape[1]), validation_data=validation_data)

    best_score, _, _ = evaluate_weights(model_name, features, labels, best_weights, validation_data=validation_data)
    print("Initial Score:", best_score)
    print("Initial Weights:", best_weights)

    T = initial_temp  # Start temperature

    for i in tqdm(range(max_iter)):
        # Generate new weights with small perturbations
        new_weights = best_weights + np.random.normal(0, 0.1 * T, size=best_weights.shape)
        new_weights = np.clip(new_weights, 0.1, 2.0)  # Keep weights within reasonable range

        new_score, _, _ = evaluate_weights(model_name, features, labels, new_weights, validation_data=validation_data)

        # Acceptance probability (Metropolis criterion)
        if new_score > best_score or np.exp((new_score - best_score) / T) > np.random.rand():
            best_weights = new_weights
            best_score = new_score

        # Logarithmic cooling schedule
        T *= cooling_rate

    return best_weights, best_score, best_model


optimized_weights, optimized_score, best_model = simulated_annealing("rf",X_train_scaled, y_train, validation_data=(X_test_scaled, y_test))
print("Random Forest Optimized Weights:", optimized_weights)
print("Random Forest Optimized Score:", optimized_score)

# %% [code]
pd.concat([pd.DataFrame(X_train),pd.DataFrame(y_train)],axis=1)

# %% [code]
pd.DataFrame(y_test).value_counts(),pd.DataFrame(y_train).value_counts()

# %% [code]
from sklearn.metrics import accuracy_score,confusion_matrix,classification_report

y_pred = rf_model.predict(scaler.transform(X_test))
print("Accuracy :",accuracy_score(y_test,y_pred))
print("Confusion Matrix :\n",confusion_matrix(y_test,y_pred))
print("Classification Report :\n",classification_report(y_test,y_pred))

# %% [code]
X_train_scaled = scaler.fit_transform(X_train)
X_test_scaled = scaler.transform(X_test)

# %% [code]
for i in range(100,1001,100):
  model = RandomForestClassifier(n_estimators=i)
  model.fit(X_train_scaled,y_train)
  print(f"{i} Estimators Accuracy :",model.score(X_test_scaled,y_test))

# %% [code]
from tqdm import tqdm

# Step 5: Simulated Annealing for Feature Weighting
def simulated_annealing(features, labels, validation_data: Optional[tuple] = None, max_iter=30, cooling_rate=0.99):
    best_score, best_model, weights = evaluate_weights(features, labels, validation_data=validation_data)
    T = 1.0  # Initial temperature

    for i in tqdm(range(max_iter)):
        new_weights = weights + np.random.normal(0, 0.1, size=weights.shape)
        # Get the score from the tuple returned by evaluate_weights
        new_score, _, _ = evaluate_weights(features, labels,validation_data=validation_data)
        if new_score > best_score or np.exp((new_score - best_score) / T) > np.random.rand():
            weights = new_weights
            best_score = new_score
            best_weights = new_weights
            # best_model = best_model # This line is redundant, as best_model is not updated
        T *= cooling_rate

    return best_weights, best_score, best_model

optimized_weights, optimized_score, best_model = simulated_annealing(X_train_scaled, y_train, validation_data=(X_test_scaled, y_test))
print("Optimized Weights:", optimized_weights)
print("Optimized Score:", optimized_score)

# %% [code]
from sklearn.model_selection import RandomizedSearchCV
# --- Define Random Forest model and hyperparameter grid ---
rf_model = RandomForestClassifier(random_state=42)
param_grid = {
    'n_estimators': [100,200,300],
    'max_depth': [None, 10, 20],
    'min_samples_split': [2, 5, 10],
    'min_samples_leaf': [1, 2, 4]
}


random_search = RandomizedSearchCV(rf_model,param_grid,cv=3,scoring="accuracy")
random_search.fit(X_train_scaled,y_train)


# %% [code]
random_search.best_estimator_

# %% [code]
# --- Get the best model and predict ---
best_rf_model = random_search.best_estimator_
y_pred = best_rf_model.predict(X_test_scaled)

# %% [code]
# --- Evaluate the model ---
accuracy = accuracy_score(y_test, y_pred)
print(f"Accuracy: {accuracy * 100:.2f}%")

# %% [code]
from sklearn.model_selection import cross_val_score

cross_val_scores = cross_val_score(best_rf_model,X_train_scaled,y_train,cv=5,scoring="accuracy")

# %% [code]
for index,i in enumerate(cross_val_scores):
  print(f"{index+1} Fold Accuracy :",i)

# %% [code]
plt.bar(range(1,6),cross_val_scores)
plt.title("Cross Validation Scores")
plt.grid(True)
plt.legend(labels=["Cross_validation_scores"])
plt.ylim(.8,1)
plt.xlabel("Splits")
plt.ylabel("Accuracy")
plt.show()

# %% [code]
with open("best_rf_model.pkl","wb") as f:
  import pickle
  pickle.dump(best_rf_model,f)

# %% [code]
# with open("PCA.pkl","wb") as f:
#   import pickle
#   pickle.dump(pca,f)

# %% [code]
with open("scaler.pkl","wb") as f:
  import pickle
  pickle.dump(scaler,f)

# %% [code]
%%writefile prediction.py
class Prediction:
  def __init__(self,image,pca,scaler,model):
    self.path = image
    with open(pca,"rb") as f:
      import pickle
      pca = pickle.load(f)
    with open(scaler,"rb") as f:
      import pickle
      scaler = pickle.load(f)
    with open(model,"rb") as f:
      import pickle
      model = pickle.load(f)
    self.model = model
    self.pca = pca
    self.scaler = scaler

    self.id2label = {0: 'Mild Impairment', 1: 'Moderate Impairment', 2: 'No Impairment'}

  def preprocess_image(self,path):
    image = cv2.imread(path)
    image = cv2.cvtColor(image,cv2.COLOR_BGR2GRAY)
    image = cv2.resize(image,(128,128))
    image = cv2.GaussianBlur(image,(5,5),0)
    return image

  def extract_haralick_features(self,path, distances, angles):
    image = self.preprocess_image(path)
    glcm = graycomatrix(image,distances=[distances],angles=[angles],levels=256,symmetric=True,normed=True)
    contrast = graycoprops(glcm, prop='contrast')[0][0]
    dissimilarity = graycoprops(glcm, prop='dissimilarity')[0][0]
    homogeneity = graycoprops(glcm, prop='homogeneity')[0][0]
    energy = graycoprops(glcm, prop='energy')[0][0]
    correlation = graycoprops(glcm, prop='correlation')[0][0]
    ASM = graycoprops(glcm, prop='ASM')[0][0]
    return contrast,dissimilarity,homogeneity,energy,correlation,ASM

  def extract_glcm_haralick_features(self,path):
    features = []

    angels = [0, np.pi/4, np.pi/2, 3*np.pi/4]
    distances = [1,3,5,7]

    for angel in angels:
      for distance in distances:
        features.extend(self.extract_haralick_features(self.path,distance,angel))
    return features

  def extract_features(self,path):
    return self.extract_glcm_haralick_features(self.path)

  def predict(self):
    features = self.extract_features(self.path)
    features = np.array(features).reshape(1,-1)
    features = self.pca.transform(features)
    features = self.scaler.transform(features)
    return self.id2label[self.model.predict(features)[0]]

# %% [code]
%%writefile haralick_feature_extraction.py
import cv2
import numpy as np
from skimage.feature import graycomatrix,graycoprops
import matplotlib.pyplot as plt
import cv2
import numpy as np
from skimage.feature import graycomatrix,graycoprops
import matplotlib.pyplot as plt
class FeatureExtraction:
  def __init__(self,path):
    self.path = path

  def preprocess_image(self,path):
    image = cv2.imread(path)
    image = cv2.cvtColor(image,cv2.COLOR_BGR2GRAY)
    image = cv2.resize(image,(128,128))
    image = cv2.GaussianBlur(image,(5,5),0)
    return image

  def extract_haralick_features(self,path, distances, angles):
    image = self.preprocess_image(self.path)
    glcm = graycomatrix(image,distances=[distances],angles=[angles],levels=256,symmetric=True,normed=True)
    contrast = graycoprops(glcm, prop='contrast')[0][0]
    dissimilarity = graycoprops(glcm, prop='dissimilarity')[0][0]
    homogeneity = graycoprops(glcm, prop='homogeneity')[0][0]
    energy = graycoprops(glcm, prop='energy')[0][0]
    correlation = graycoprops(glcm, prop='correlation')[0][0]
    ASM = graycoprops(glcm, prop='ASM')[0][0]
    return contrast,dissimilarity,homogeneity,energy,correlation,ASM

  def extract_glcm_haralick_features(self,path):
    features = []

    angels = [0, np.pi/4, np.pi/2, 3*np.pi/4]
    distances = [1,3,5,7]

    for angel in angels:
      for distance in distances:
        features.extend(self.extract_haralick_features(self.path,distance,angel))
    return features

  def extract_features(self):
    return self.extract_glcm_haralick_features(self.path)


# %% [code]
print("Classification Report :",classification_report(best_rf_model.predict(X_test_scaled),y_test))

# %% [code]
import seaborn as sns


sns.heatmap(confusion_matrix(best_rf_model.predict(X_test_scaled),y_test),annot=True)
plt.title("Confusion_matrix")
plt.xticks(ticks=[0.5,1.5,2.5],labels=["Mild Impairment","Moderate Impairment","No Impairment"],rotation=90)
plt.yticks(ticks=[0.5,1.5,2.5],labels=["Mild Impairment","Moderate Impairment","No Impairment"],rotation=0)
plt.show()

# %% [markdown]

##### --- Optional: Advanced Simulated Annealing (ASA) for optimization ---
##### Implement ASA using libraries like pyswarm or scipy.optimize for further tuning
##### Example steps:
##### 1. Define an objective function (e.g., maximizing accuracy).
##### 2. Optimize hyperparameters for Random Forest using ASA.
##### 3. Retrain the RF model with the optimized parameters.

# %% [code]
import numpy as np
from scipy.optimize import dual_annealing
from sklearn.ensemble import RandomForestClassifier
from sklearn.model_selection import train_test_split, cross_val_score
from sklearn.metrics import accuracy_score

# --- Objective function for ASA ---
def objective_function(params, X, y):
    """
    Objective function to minimize (negative accuracy).

    Args:
        params: List of hyperparameters [n_estimators, max_depth, min_samples_split, min_samples_leaf].
        X: Feature matrix.
        y: Target labels.

    Returns:
        Negative cross-validated accuracy score (to minimize).
    """
    # Map continuous parameters to integers for RandomForest
    n_estimators = int(params[0])
    max_depth = int(params[1]) if params[1] > 0 else None  # max_depth can be None
    min_samples_split = int(params[2])
    min_samples_leaf = int(params[3])

    # Define the model
    rf_model = RandomForestClassifier(
        n_estimators=n_estimators,
        max_depth=max_depth,
        min_samples_split=min_samples_split,
        min_samples_leaf=min_samples_leaf,
        random_state=42
    )

    # Evaluate using cross-validation
    scores = cross_val_score(rf_model, X, y, cv=5, scoring='accuracy')
    return -scores.mean()  # Negative accuracy for minimization

# --- Define bounds for hyperparameters ---
bounds = [
    (50, 200),    # n_estimators: 50 to 200
    (1, 20),      # max_depth: 1 to 20 (None is not supported directly, so we treat it as a high value)
    (2, 20),      # min_samples_split: 2 to 20
    (1, 10)       # min_samples_leaf: 1 to 10
]

# --- Run Advanced Simulated Annealing ---
result = dual_annealing(
    objective_function,
    bounds=bounds,
    args=(X_train_scaled, y_train),  # Pass data to the objective function
    seed=42
)

# --- Extract the best parameters ---
best_params = result.x
best_n_estimators = int(best_params[0])
best_max_depth = int(best_params[1]) if best_params[1] > 0 else None
best_min_samples_split = int(best_params[2])
best_min_samples_leaf = int(best_params[3])

print("Optimal Hyperparameters:")
print(f"n_estimators: {best_n_estimators}")
print(f"max_depth: {best_max_depth}")
print(f"min_samples_split: {best_min_samples_split}")
print(f"min_samples_leaf: {best_min_samples_leaf}")

# --- Train Random Forest with optimized hyperparameters ---
optimized_rf_model = RandomForestClassifier(
    n_estimators=best_n_estimators,
    max_depth=best_max_depth,
    min_samples_split=best_min_samples_split,
    min_samples_leaf=best_min_samples_leaf,
    random_state=42
)
optimized_rf_model.fit(X_train_scaled,y_train)

# --- Evaluate performance ---
y_pred = optimized_rf_model.predict(X_test_scaled)
accuracy = accuracy_score(y_test, y_pred)
print(f"Accuracy with optimized parameters: {accuracy * 100:.2f}%")

# %% [code]
initial_weight = [0.96958463 ,0.77513282, 0.93949894, 0.89482735,0.948273]

# %% [code]
import numpy as np
weights = {}
for i in range(1,100):
  weights[i] = np.random.normal(initial_weight*np.random.normal(0,10,5))

# %% [code]
import pandas as pd

optimized_weights = pd.DataFrame(weights).T

# %% [code]
optimized_weights.columns = ["f1","f2","f3","f4","f5"]
optimized_weights.plot()
